# Supplementary material for: Influence of Accidental Impurities on the Spectroscopic and Luminescent Properties of ZnWO4 Crystal
Source: Materials (Basel). 2023 Mar 25;16(7):2611. doi: 10.3390/ma16072611 (PMC10096284; doi:10.3390/ma16072611)
Supplement: Supplementary file 1 [file materials-16-02611-s001.zip]

Archive with 1 entries (1 files):
- materials-2266399-supplementary.pdf
